# Supplementary material for: Endometrial organoid and stromal cultures demonstrate donor-derived cellular origin of the endometrium after uterus transplantation
Source: Front Cell Dev Biol. 2026 May 12;14:1830798. doi: 10.3389/fcell.2026.1830798 (PMC13201452; doi:10.3389/fcell.2026.1830798)
Supplement: Supplementary file 3 [file Table1.xlsx]

## Sheet: Supplementary Table_S1
Supplementary Table S1: Endometrial organoid medium
Product	Concentration	Supplier	Catalog #
advanced DMEM/F12	-	Life Technologies	12634010
HEPES	10 mM	Life Technologies	15630056
Glutamax	0.01	Life Technologies	35050061
Penicilin/Streptomycin	0.01	Life Technologies	15140122
R-Spondin-conditioned medium	10% conditioned medium	Homemade	-
Noggin-conditioned medium	10% conditioned medium	Homemade	-
B27 supplement	0.02	Life Technologies	17504044
N2 supplement	0.01	Life Technologies	17502048
Nicotinamide (NIC)	2 mM	Sigma Aldrich	N0636
A83-01	0.5 µM	Tocris Bioscience	2939
N-acetyl L-cysteine (NAC)	1.25 mM	Sigma Aldrich	A9165
EGF	50 ng/mL	Peprotech	AF-100-15
FGF-10	10 ng/mL	Peprotech	100-26
SB202190 (p38i)	1 µM	Sigma Aldrich	S7076
Y-27632	10 µM	TargetMol	TMO-1725
